# Supplementary material for: Characterizing highly conserved fragments in 3′UTRs via statistical and transfer learning approaches
Source: NAR Genom Bioinform. 2026 Jul 30;8(3):lqag086. doi: 10.1093/nargab/lqag086 (PMC13420535; doi:10.1093/nargab/lqag086)
Supplement: lqag086_Supplemental_Files [file lqag086_supplemental_files.zip]

Archive with 2 entries (2 files):
- CF_alignments.tar.gz
- Supplement.xlsx
